# Supplementary material for: Effectiveness of Gagné’s 9 Events of Instruction in health professions education: a systematic review and meta-analysis
Source: Front Med (Lausanne). 2025 Apr 8;12:1522830. doi: 10.3389/fmed.2025.1522830 (PMC12011725; doi:10.3389/fmed.2025.1522830)
Supplement: Supplementary file 4 [file Data_Sheet_4.xlsx]

## Sheet: Sheet1
S 4 Table. Raw data resources
References	Sample size N	Sample sizeT（n）	Sample sizeC(n)	KES T_mean	KES T_sd	KES C_mean	KES C_sd	PS T_mean	PS T_sd	PS C_mean	PS C_sd	TS T_event	TS T_total	TS C_event	TS C_total	LC T_event	LC T_total	LC C_event	LC C_total
Yu HT et al. 2023	70	35	35	81	7.3	77.1	8.2	89.2	6.1	74.8	9.1	31	35	22	35	34	35	26	35
Ye D et al. 2020	68	34	34	85.4	3.3	84.9	3.2	92.4	3.4	85.4	2.1	31	34	24	34	32	34	27	34
Zhang YJ et al. 2023	60	30	30	81.9	6.5	77.9	8.4	89.7	6.3	89.7	6.3	27	30	21	30	29	30	22	30
Li SY et al. 2022	126	65	61	85.02	3.11	84.67	3.49	93.07	3.48	86.29	3.51	NA	NA	NA	NA	63	65	48	61
Yang ZF et al. 2017	108	54	54	84.8	1.15	79.85	0.76	NA	NA	NA	NA	37	54	13	54	NA	NA	NA	NA
Wang DM et al. 2020	55	28	27	91.72	7.45	77.02	5.95	90.45	6.95	76.58	5.48	27	28	11	27	NA	NA	NA	NA
Wang C et al. 2023	42	21	21	88.1	7.52	83.62	6.58	90.81	4.88	72.57	8.94	NA	NA	NA	NA	NA	NA	NA	NA
Wang Y et al. 2023	112	52	60	95.52	4.14	91.22	4.47	92.43	5.25	85.1	7.52	47	52	45	60	NA	NA	NA	NA
Miner A et al. 2015	68	37	31	70	1.35	66	1.35	NA	NA	NA	NA	33	37	26	31	NA	NA	NA	NA
Bashir Ket al. 2021	38	19	19	18	0.96	15.24	1.36	4.77	0.52	2.25	1.04	NA	NA	NA	NA	NA	NA	NA	NA
Yuliawan D et al.2020	78	39	39	72.92	14.62	44.41	12.36	NA	NA	NA	NA	NA	NA	NA	NA	NA	NA	NA	NA
KES:knowledge examination score; PS:practice score,LC:learning compliance, TS:teaching satisfaction
